# Supplementary material for: Cholinergic neuronal activity promotes diffuse midline glioma growth through muscarinic signaling
Source: Cell. Author manuscript; Available in PMC 2025 Aug 29. (PMC12396346; doi:10.1016/j.cell.2025.05.031)
Supplement: Table S2 [file NIHMS2096866-supplement-Table_S2.xlsx]

## Sheet: Muscarinic Receptor Gene Correl
Supplementary Table 2A: Recurrent differentially expressed genes associated with muscarinic receptor expression in various central nervous system tumors, based on available single-cell RNA sequencing data. Genes listed have a fold change (FC) value of 1.5 or higher and a p-value below 0.05.
IDH-wildtype Glioblastoma	H3K27M Diffuse Midline Glioma	Ependymoma	IDH-mutant Oligodendroglioma	IDH-mutant Astrocytoma	Medulloblastoma	Neuroendocrine pituitary tumors
MEG3	PDGFRA	LOC643406	NA	NA	DCC	NA
SHISA9	APOD	PGM5P2	NA	NA	TUBB2B	NA
UGDH-AS1	ATCAY	TMEM212	NA	NA	NA	NA
ADCY8	CHAD	CCDC144B	NA	NA	NA	NA
BAI3	DLL3	GLIPR1L2	NA	NA	NA	NA
CACNA1A	LHFPL3	KCNQ1OT1	NA	NA	NA	NA
EGFR	OLIG1	LINC00649	NA	NA	NA	NA
FGFR1	TMEM212	LOC286437	NA	NA	NA	NA
GAP43	XYLT1	UGT8	NA	NA	NA	NA
KCNQ1OT1	NA	ARHGEF26-AS1	NA	NA	NA	NA
LHFPL3	NA	ASTN2	NA	NA	NA	NA
LINC00152	NA	L2HGDH	NA	NA	NA	NA
LOC643406	NA	LINC00507	NA	NA	NA	NA
MEGF11	NA	LOC100131257	NA	NA	NA	NA
MIR4435-1HG	NA	LOC646214	NA	NA	NA	NA
N4BP2L2	NA	MALAT1	NA	NA	NA	NA
NDRG1	NA	METTL21A	NA	NA	NA	NA
NREP	NA	NEK5	NA	NA	NA	NA
NRXN1	NA	ODF2L	NA	NA	NA	NA
NTM	NA	OPHN1	NA	NA	NA	NA
ODF2L	NA	ORC4	NA	NA	NA	NA
OPCML	NA	SHISA9	NA	NA	NA	NA
OXR1	NA	SPDYE5	NA	NA	NA	NA
PGM5P2	NA	UGDH-AS1	NA	NA	NA	NA
RGS6	NA	VWA3A	NA	NA	NA	NA
SAMD4A	NA	ABCC9	NA	NA	NA	NA
SOX4	NA	ANKRD10	NA	NA	NA	NA
STMN1	NA	ARRDC3-AS1	NA	NA	NA	NA
XYLT1	NA	C9orf3	NA	NA	NA	NA
NA	NA	CCL5	NA	NA	NA	NA
NA	NA	FBLIM1	NA	NA	NA	NA
NA	NA	GOSR1	NA	NA	NA	NA
NA	NA	GSG1	NA	NA	NA	NA
NA	NA	HERC2P4	NA	NA	NA	NA
NA	NA	LINC00478	NA	NA	NA	NA
NA	NA	LOC440173	NA	NA	NA	NA
NA	NA	LOC729732	NA	NA	NA	NA
NA	NA	LRRC48	NA	NA	NA	NA
NA	NA	LUC7L3	NA	NA	NA	NA
NA	NA	MAB21L3	NA	NA	NA	NA
NA	NA	PDXDC2P	NA	NA	NA	NA
NA	NA	PKD1P1	NA	NA	NA	NA
NA	NA	SPC25	NA	NA	NA	NA
NA	NA	SPDYE7P	NA	NA	NA	NA
NA	NA	WDR60	NA	NA	NA	NA
NA	NA	ZBTB8A	NA	NA	NA	NA
NA	NA	ZNF814	NA	NA	NA	NA

## Sheet: Nicotinic Receptor Gene Correla
Supplementary Table 2B: Recurrent differentially expressed genes associated with nicotinic receptor expression in various central nervous system tumors, based on available single-cell RNA sequencing data. Genes listed have a fold change (FC) value of 1.5 or higher and a p-value below 0.05.
IDH-wildtype Glioblastoma	H3K27M Diffuse Midline Glioma	Ependymoma	IDH-mutant Oligodendroglioma	IDH-mutant Astrocytoma	Medulloblastoma	Neuroendocrine pituitary tumors
STMN2	NA	NA	NA	NA	NA	NA
COL5A2	NA	NA	NA	NA	NA	NA
CPE	NA	NA	NA	NA	NA	NA
STMN4	NA	NA	NA	NA	NA	NA
TMEM178A	NA	NA	NA	NA	NA	NA
APOC1	NA	NA	NA	NA	NA	NA
APOE	NA	NA	NA	NA	NA	NA
CDH6	NA	NA	NA	NA	NA	NA
CNR1	NA	NA	NA	NA	NA	NA
CPVL	NA	NA	NA	NA	NA	NA
DLX5	NA	NA	NA	NA	NA	NA
DLX6-AS1	NA	NA	NA	NA	NA	NA
ELAVL4	NA	NA	NA	NA	NA	NA
MEG3	NA	NA	NA	NA	NA	NA
MFAP4	NA	NA	NA	NA	NA	NA
MMP2	NA	NA	NA	NA	NA	NA
PDGFRA	NA	NA	NA	NA	NA	NA
PSRC1	NA	NA	NA	NA	NA	NA
SOX4	NA	NA	NA	NA	NA	NA
ZNF385D	NA	NA	NA	NA	NA	NA
