# Supplementary material for: Cholinergic neuronal activity promotes diffuse midline glioma growth through muscarinic signaling
Source: Cell. Author manuscript; Available in PMC 2025 Aug 29. (PMC12396346; doi:10.1016/j.cell.2025.05.031)
Supplement: Source Data [file NIHMS2096866-supplement-Source_Data.xlsx]

## Sheet: Figure 1
Figure 1B
Groups	Mouse 1	Mouse 2	Mouse 3	Mouse 4	Mouse 5
CTL	6	2.5	5.1	3.9	5.9	EdU/PDGFRa [%]
PPN	3.6	4.5	5.2	4.7	4.9	EdU/PDGFRa [%]
LDT	11.4	12.3	10.1	12.4	10.3	EdU/PDGFRa [%]
Figure 1C
Groups	Mouse 1	Mouse 2	Mouse 3	Mouse 4	Mouse 5
CTL	5.1	6.3	5.4	4.9	6.8	EdU/PDGFRa [%]
PPN	12.1	10.9	13.2	14.1	12.9	EdU/PDGFRa [%]
LDT	8.1	5.7	6.9	4.8	5.5	EdU/PDGFRa [%]
Figure 1F
Groups	Mouse 1	Mouse 2	Mouse 3	Mouse 4	Mouse 5
CTL	5.4	7.1	4.9	6.9	5.2	EdU/PDGFRa [%]
PPN	6.3	5.4	5.8	5.7	6.9	EdU/PDGFRa [%]
LDT	10.6	12.8	9.9	10.1	8.4	EdU/PDGFRa [%]
Figure 1G
Groups	Mouse 1	Mouse 2	Mouse 3	Mouse 4	Mouse 5
CTL	4.3	4.6	3.1	5.4	3.8	EdU/PDGFRa [%]
PPN	5.1	3.2	2.9	5.2	4.7	EdU/PDGFRa [%]
LDT	3.3	3.6	4.8	4.6	4.2	EdU/PDGFRa [%]
Figure 1H
Groups	Mouse 1	Mouse 2	Mouse 3	Mouse 4	Mouse 5
CTL	4.2	3.1	2.7	3.8	3.9	EdU/PDGFRa [%]
PPN	4.2	4.6	3.2	3.6	3.5	EdU/PDGFRa [%]
LDT	3.9	3.6	3.5	4.8	2.9	EdU/PDGFRa [%]
Figure 1I
Groups	Mouse 1	Mouse 2	Mouse 3	Mouse 4	Mouse 5
CTL	8.1	7.2	5.1	7.4	6	EdU/PDGFRa [%]
PPN	7.8	6.9	8	5.2	6.7	EdU/PDGFRa [%]
LDT	9.1	4.9	6.9	7.1	7.8	EdU/PDGFRa [%]

## Sheet: Figure 2
Figure 2B
Groups	Mouse 1	Mouse 2	Mouse 3	Mouse 4	Mouse 5
CTL	11.2	9.9	11.8	12.4	10.8	EdU/GFP [%]
PPN	10.8	10.2	12.7	12.1	13.9	EdU/GFP [%]
LDT	20.9	24.5	25.4	25.2	23.9	EdU/GFP [%]
Figure 2C
Groups	Mouse 1	Mouse 2	Mouse 3	Mouse 4	Mouse 5
CTL	13.763	14.3478	11.9	15.7	15.2	EdU/GFP [%]
PPN	28.9106	29.1861	34.3579	27.1	30.1	EdU/GFP [%]
LDT	13.9079	13.1317	14.9	15.1	13.6	EdU/GFP [%]
Figure 2F
Groups	Mouse 1	Mouse 2	Mouse 3	Mouse 4	Mouse 5
Mock	14.4638	19.3191	16.661	17.2		EdU/HNA [%]
PPN	36.7898	28.9909	36.2173	31.7	34.1	EdU/HNA [%]
LDT	18.5509	18.1147	18.4683	13.9	15.7	EdU/HNA [%]
Figure 2H
Groups	Mouse 1	Mouse 2	Mouse 3	Mouse 4
Mock	12.5509	11.1147	18.4683	14.9	EdU/HNA [%]
PPN	15.6534	12.3123	15.767	18.6441	EdU/HNA [%]
LDT	30.6469	31.8527	29.3384	34.867	EdU/HNA [%]

## Sheet: Figure 3
Figure 3A
Groups	Replicate 1	Replicate 2	Replicate 3
DIPG CM PPN	22.8	18.9	23.8	EdU/HNA [%]
DIPG CM PPN + NRXN	25	22.5	23.1	EdU/HNA [%]
DIPG CM PPN + ANA12	19.7	17.9	18.3	EdU/HNA [%]
DIPG CM LDT	21.2	21.9	22.4	EdU/HNA [%]
DIPG CM LDT + NRXN	11.5	12	9.4	EdU/HNA [%]
DIPG CM LDT + ANA12	11.2	11.7	8.7	EdU/HNA [%]
Figure 3B
Groups	Replicate 1	Replicate 2	Replicate 3
CM CTL - BDNF	0.012	0.009	0.0025	pg/ml
CM LDT - BDNF	3.8	2.4	2.8	pg/ml
CM CTL - ACh	0.014	0.003	0.006	pg/ml
CM LDT - ACh	0.6	0.9	1.5	pg/ml
Figure 3C
Groups	Replicate 1	Replicate 2	Replicate 3
CM CTL - BDNF	0.7	1.1	0.3	pg/ml
CM PPN - BDNF	2.3	2.8	1.8	pg/ml
CM CTL - ACh	0.006	0.001	0.007	pg/ml
CM PPN - ACh	0.005	0.002	0.011	pg/ml
Figure 3H
Groups	Mouse 1	Mouse 2	Mouse 3	Mouse 4
Mock	15.7	17.6	20.8	16.7	EdU/HNA [%]
PPN	29.9	33.8	36	34.9	EdU/HNA [%]
PPN + Vehicle	31.2	37.2	35.8	31	EdU/HNA [%]
PPN + TrkB antagonist	21.3	27.8	23.2	28.3	EdU/HNA [%]

## Sheet: Figure 4
Figure 4E
Groups	Replicate 1	Replicate 2	Replicate 3	Replicate 4
eYFP	8.7	10.1	5.7	9.6	vAChT/CHRM [%]
ChRmine::eYFP	12.6	14.1	9.7	12.2	vAChT/CHRM [%]
Figure 4F
Groups	Replicate 1	Replicate 2	Replicate 3
DIPG baseline	17.9	18.2	20.1	EdU/DAPI [%]
DIPG + ACh 0.1uM	22.6	21.9	20.9	EdU/DAPI [%]
DIPG + ACh 0.5uM	22.7	24.9	22.8	EdU/DAPI [%]
DIPG + ACh 1.0uM	24.4	23.9	22.8	EdU/DAPI [%]
DIPG + ACh 2.5uM	24.5	26.9	26.1	EdU/DAPI [%]
DIPG + ACh 5uM	25.8	27.6	29.9	EdU/DAPI [%]
Figure 4H
Groups	Replicate 1	Replicate 2	Replicate 3
DIPG baseline	15.5	12.8	13.9	EdU/DAPI [%]
DIPG + nicotine	11.6	15.4	13.1	EdU/DAPI [%]
DIPG + nAChRi	13.9	14.1	12.8	EdU/DAPI [%]
DIPG + ACh + nAChRi	23.8	20.1	21.2	EdU/DAPI [%]
DIPG + muscarine	20.2	19.8	21.6	EdU/DAPI [%]
DIPG + mAChRi	15.1	12.4	12.9	EdU/DAPI [%]
DIPG + ACh + mAChRi	13.8	14.5	11.5	EdU/DAPI [%]
Figure 4I
Groups	Replicate 1	Replicate 2	Replicate 3
DIPG baseline	2.31579	2.375	3.08333
DIPG + ACh 0.1uM	3.22222	3.75	3.85714
DIPG + ACh 0.5uM	3.41176	4	3.6875
DIPG + ACh 1.0uM	5.3	4.3125	4.45455
DIPG + ACh 2.5uM	4.17647	4.58333	4.4
DIPG + ACh 5uM	5.2069	4.30435	4.2
DIPG + ACh + mAChRi	2.679	3.299	2.61
DIPG + ACh + nAChRi	5.1	4.4	3.8

## Sheet: Figure 5
Figure 5E
Groups	Mouse 1	Mouse 2	Mouse 3	Mouse 4	Mouse 5
LDT Mock	14.6	18.1	16.4	17.4	22.4	EdU/GFP [%]
LDT Stimulation Vehicle	34.2	38.9	31.3	33.2	35.7	EdU/GFP [%]
LDT Stimulation M1 Inhibition	31.9	29.1	37.2	33.2		EdU/GFP [%]
LDT Stimulation M3 Inhibition	30.8	31.5	39.2	34.7		EdU/GFP [%]
LDT Stimulation M1/M3 Inhibition	18.1	17.4	19.6	20.1	22.8	EdU/GFP [%]
Figure 5G
Groups	Mouse 1	Mouse 2	Mouse 3	Mouse 4	Mouse 5
DIPG17 - PPN Mock	12.9	17.5	13.5	14.8		EdU/HNA [%]
DIPG17 - PPN Stimulation	29.7	31.1	35.5	33.1		EdU/HNA [%]
DIPG17 CHRM1/3 KO - PPN Mock	9.7	16.9	11.8	12.7	15.5	EdU/HNA [%]
DIPG17 CHRM1/3 KO - PPN Stimulation	12.8	13.5	19.8	10.5	15.7	EdU/HNA [%]

## Sheet: Figure 6
Figure 6D
Groups	Control	DMG
Recording 1	0.4	3.7
Recording 2	0.22	0.53
Recording 3	0.93	2.5
Recording 4	0.38	1.06
Recording 5	0.78	3
Recording 6	0.43	1.8
Recording 7	0.635	1.19
Recording 8	0.65	1.3
Recording 9	0.71	2.12
Recording 10	0.86	3.2
Recording 11	2.02	0.96
Recording 12	2.95	2.1
Recording 13	1.3
Recording 14	0.73
Recording 15	2.7
Recording 16	2.1
Recording 17	0.4
Recording 18	2.76
Recording 19	1.1
Recording 20	0.2
Recording 21	1.41
Recording 22	0.65
Figure 6E
Groups	Control	Control	Control	Control	Control	Control	Control	Control	Control	Control	DMG	DMG	DMG	DMG	DMG	DMG	DMG	DMG	DMG	DMG
0	0	0.030518	0	0	0.006104	0.042725	0	0.036621	0.024414	0.018311	0.012207	0.0244141	0	0	0	0.030518	0.030518	0	0	0
10	0.012207	0.006104	0	0.061035	0.030518	0.012207	0	0.012207	0.012207	0.024414	0.0366211	0.0305176	0.0610352	0	0.091553	0	0.030518	0.018311	0.024414	0.012207
20	0.012207	0.085449	0.097656	0.152588	0.073242	0.024414	0.152588	0.024414	0.036621	0.061035	0.134277	0.0427246	0.0915527	0.305176	0.305176	0.12207	0.061035	0.012207	0.036621	0.054932
30	0.140381	0.219727	0.286865	0.244141	0.115967	0.018311	0.274658	0.158691	0.006104	0.067139	0.158691	0.0427246	0.0610352	0.457764	0.457764	0.671387	0.305176	0.115967	0.054932	0.305176
40	0.183105	0.372314	0.32959	0.396729	0.091553	0.006104	0.366211	0.372314	0.042725	0.073242	0.292969	0.0793457	0.152588	0.701904	0.854492	1.00708	0.732422	0.274658	0.207523	0.708008
50	0.238037	0.488281	0.335693	0.518799	0.231934	0.067139	0.427246	0.427246	0.189209	0.012207	0.231934	0.109863	0.183105	0.915527	0.976563	1.34277	1.12915	0.299072	0.32349	1.0437
60	0.408936	0.55542	0.390625	0.518799	0.299072	0.091553	0.488281	0.518799	0.256348	0.20752	0.323486	0.164795	0.396729	1.00708	1.09863	1.52588	1.28174	0.390625	0.543213	1.3855
70	0.506592	0.579834	0.402832	0.610352	0.378418	0.109863	0.518799	0.616455	0.238037	0.463867	0.317383	0.109863	0.427246	1.09863	1.19019	1.77002	1.43433	0.457764	0.848392	1.58692
80	0.506592	0.65918	0.421143	0.518799	0.390625	0.158691	0.732422	0.775146	0.274658	0.805664	0.305176	0.170898	0.457764	1.2207	1.12915	1.64795	1.61743	0.543213	1.08033	1.78223
90	0.57373	0.732422	0.482178	0.457764	0.45166	0.195313	0.610352	0.90332	0.378418	1.13525	0.317383	0.244141	0.457764	1.12915	1.12915	1.46484	1.58691	0.561523	1.24512	1.97754
100	0.518799	0.634766	0.506592	0.610352	0.427246	0.22583	0.732422	0.964355	0.439453	0.976563	0.3479	0.22583	0.640869	1.06811	1.09863	1.31226	1.52588	0.543213	1.51978	2.06299
